# Supplementary material for: AI prediction models based on time-lapse imaging for good embryos with implantation potential and euploidy
Source: Sci Rep. 2026 Feb 19;16:9864. doi: 10.1038/s41598-026-40917-5 (PMC13018220; doi:10.1038/s41598-026-40917-5)
Supplement: Supplementary file 1 — Supplementary Material 1 [file 41598_2026_40917_MOESM1_ESM.xlsx]

## Sheet: Supplementary Table S1
Supplementary Table S1. Time-point–specific and cumulative AUROC values for pregnancy and PGT-A prediction across validation, internal test, and external test cohorts. AUROCs are reported with 95% confidence intervals estimated using non-parametric bootstrap resampling.
Outcome	Cohort	Time window	AUROC (95% CI)
pregnancy	validation	20	0.784 (95% CI: 0.723–0.839)
		30	0.777 (95% CI: 0.720–0.830)
		40	0.772 (95% CI: 0.712–0.830)
		50	0.764 (95% CI: 0.704–0.821)
		60	0.764 (95% CI: 0.701–0.823)
		70	0.752 (95% CI: 0.683–0.815)
		80	0.757 (95% CI: 0.691–0.821)
		90	0.721 (95% CI: 0.647–0.787)
		U30	0.806 (95% CI: 0.752–0.857)
		U40	0.804 (95% CI: 0.750–0.858)
		U50	0.799 (95% CI: 0.741–0.852)
		Entire	0.785 (95% CI: 0.727–0.839)
	internal test	20	0.717 (95% CI: 0.656–0.779)
		30	0.714 (95% CI: 0.653–0.776)
		40	0.694 (95% CI: 0.628–0.759)
		50	0.676 (95% CI: 0.606–0.743)
		60	0.667 (95% CI: 0.596–0.735)
		70	0.655 (95% CI: 0.583–0.724)
		80	0.662 (95% CI: 0.590–0.732)
		90	0.648 (95% CI: 0.570–0.719)
		U30	0.724 (95% CI: 0.658–0.787)
		U40	0.723 (95% CI: 0.659–0.781)
		U50	0.717 (95% CI: 0.652–0.778)
		Entire	0.705 (95% CI: 0.641–0.767)
	external test	20	0.716 (95% CI: 0.614–0.812)
		30	0.708 (95% CI: 0.607–0.799)
		40	0.724 (95% CI: 0.624–0.818)
		50	0.696 (95% CI: 0.593–0.789)
		60	0.670 (95% CI: 0.564–0.772)
		70	0.657 (95% CI: 0.554–0.756)
		80	0.645 (95% CI: 0.540–0.746)
		90	0.690 (95% CI: 0.583–0.785)
		U30	0.736 (95% CI: 0.638–0.823)
		U40	0.742 (95% CI: 0.649–0.830)
		U50	0.746 (95% CI: 0.649–0.836)
		Entire	0.720 (95% CI: 0.621–0.813)
PGT-A	validation	20	0.812 (95% CI: 0.719-0.892)
		30	0.803 (95% CI: 0.705-0.891)
		40	0.803 (95% CI: 0.705-0.891)
		50	0.789 (95% CI: 0.696-0.876)
		60	0.809 (95% CI: 0.715-0.896)
		70	0.815 (95% CI: 0.725-0.894)
		80	0.805 (95% CI: 0.711-0.889)
		90	0.779 (95% CI: 0.679-0.875)
		Entire	0.802 (95% CI: 0.703-0.885)
	internal test	20	0.752 (95% CI: 0.664-0.832)
		30	0.716 (95% CI: 0.630-0.803)
		40	0.731 (95% CI: 0.642-0.813)
		50	0.725 (95% CI: 0.636-0.810)
		60	0.733 (95% CI: 0.648-0.813)
		70	0.733 (95% CI: 0.646-0.816)
		80	0.732 (95% CI: 0.646-0.816)
		90	0.732 (95% CI: 0.644-0.817)
		Entire	0.738 (95% CI: 0.649-0.823)
	external test	20	0.759 (95% CI: 0.673-0.843)
		30	0.753 (95% CI: 0.672-0.831)
		40	0.754 (95% CI: 0.668-0.831)
		50	0.758 (95% CI: 0.672-0.835)
		60	0.754 (95% CI: 0.669-0.828)
		70	0.758 (95% CI: 0.674-0.837)
		80	0.758 (95% CI: 0.673-0.833)
		90	0.759 (95% CI: 0.675-0.840)
		Entire	0.759 (95% CI: 0.673-0.838)

## Sheet: Supplementary Table S2
Supplementary Table S2 Median and median absolute deviation (MAD) of prediction scores for each independently trained model in the Clinical Pregnancy Prediction Model, used for robust z-score normalization prior to ensemble aggregation.
Model ID	Median	MAD
model 1	-0.469	0.655
model 2	-0.462	0.615
model 3	-0.692	1.592
model 4	-0.38	0.472
model 5	-0.343	0.638
model 6	-0.698	0.646
model 7	-0.384	0.53
model 8	-0.149	0.604
model 9	-0.227	0.541
model 10	-0.487	0.523
MAD: Median Absolute Deviation

## Sheet: Supplementary Table S3
Supplementary Table S3. Median and median absolute deviation (MAD) of prediction scores for each independently trained model in the Ploidy Prediction Model, used for robust z-score normalization prior to ensemble aggregation.
Model ID	Median	MAD
model 1	-0.773	0.425
model 2	-0.659	0.403
model 3	-0.633	0.513
model 4	-0.555	0.533
model 5	-0.849	0.421
model 6	-0.716	0.475
model 7	-0.616	0.436
model 8	-0.619	0.514
model 9	-0.888	0.545
model 10	-0.953	0.46
MAD: Median Absolute Deviation

## Sheet: Supplementary Table S4
Supplementary Table S4. Comparison of predictive performance between age-only, age-plus-time, and age-plus-image models for pregnancy outcome prediction
Outcome	Cohort	Age+Image AUROC (95% CI)	Age + time AUROC (95% CI)	Age-only AUROC (95% CI)
pregnancy	validation	0.799 (95% CI: 0.741–0.852)	0.666 (95% CI: 0.595–0.731)	0.659 (95% CI: 0.590–0.726)
	internal_test	0.717 (95% CI: 0.652–0.778)	0.683 (95% CI: 0.618–0.746)	0.680 (95% CI: 0.614–0.742)
	external_test	0.746 (95% CI: 0.649–0.836)	0.669 (95% CI: 0.562–0.772	0.676 (95% CI: 0.572–0.778)
PGT-A	validation	0.802 (95% CI: 0.703-0.885)	0.776 (95% CI: 0.697–0.852)	0.784 (95% CI: 0.681–0.872)
	internal_test	0.738 (95% CI: 0.649-0.823)	0.700 (95% CI: 0.612–0.781)	0.716 (95% CI: 0.627–0.800)
	external_test	0.759 (95% CI: 0.673-0.838)	0.737 (95% CI: 0.652–0.814)	0.748 (95% CI: 0.663–0.829)

## Sheet: Supplementary Table S5
Supplementary Table S5. Age-stratified AUROC values for the Clinical Pregnancy Prediction Model using age-only and age-plus-image approaches. Estimates are shown with 95% confidence intervals; several age strata contain limited sample sizes and are therefore associated with wide confidence intervals.
cohort	age_group_sart	Age+Image AUROC (95% CI)	Age-only AUROC (95% CI)	total (n)	positive (n)	negative (n)
validation	35-37	0.723 (95% CI: 0.583–0.846)	0.602 (95% CI: 0.458–0.739)	60	29	31
	38-40	0.765 (95% CI: 0.630–0.880)	0.583 (95% CI: 0.435–0.719)	58	23	35
	41-42	0.952 (95% CI: 0.858–1.000)	0.601 (95% CI: 0.392–0.796)	34	8	26
	<35	0.760 (95% CI: 0.633–0.864)	0.497 (95% CI: 0.366–0.624)	78	45	33
	>42	0.833 (95% CI: 0.545–1.000)	0.750 (95% CI: 0.615–0.885)	14	2	12
	Overall	0.799 (95% CI: 0.744–0.851)	0.659 (95% CI: 0.590–0.726)	244	107	137
internal_test	35-37	0.621 (95% CI: 0.466–0.780)	0.470 (95% CI: 0.318–0.627)	51	22	29
	38-40	0.671 (95% CI: 0.521–0.805)	0.577 (95% CI: 0.430–0.713)	58	18	40
	41-42	0.867 (95% CI: 0.667–1.000)	0.500 (95% CI: 0.300–0.702)	25	10	15
	<35	0.582 (95% CI: 0.455–0.712)	0.529 (95% CI: 0.399–0.650)	85	48	37
	>42	nan (95% CI: NA)	nan (95% CI: NA)	26	0	26
	Overall	0.717 (95% CI: 0.651–0.775)	0.680 (95% CI: 0.614–0.742)	245	98	147
external_test	35-37	0.685 (95% CI: 0.444–0.900)	0.580 (95% CI: 0.367–0.789)	26	14	12
	38-40	0.713 (95% CI: 0.509–0.883)	0.446 (95% CI: 0.253–0.654)	31	15	16
	41-42	0.556 (95% CI: 0.000–1.000)	0.667 (95% CI: 0.500–0.833)	11	2	9
	<35	0.653 (95% CI: 0.455–0.843)	0.392 (95% CI: 0.167–0.613)	43	32	11
	>42	nan (95% CI: NA)	nan (95% CI: NA)	1	0	1
	Overall	0.746 (95% CI: 0.652–0.841)	0.676 (95% CI: 0.572–0.778)	112	63	49

## Sheet: Supplementary Table S6
Supplementary Table S6. Age-stratified AUROC values for the Ploidy Prediction Model using age-only and age-plus-image approaches. Estimates are shown with 95% confidence intervals; several age strata contain limited sample sizes and are therefore associated with wide confidence intervals.
cohort	age_group_sart	Age+Image AUROC (95% CI)	Age-only AUROC (95% CI)	total (n)	positive (n)	negative (n)
validation	35-37	0.792 (95% CI: 0.479–1.000)	0.833 (95% CI: 0.625–1.000)	14	6	8
	38-40	0.730 (95% CI: 0.551–0.880)	0.662 (95% CI: 0.485–0.826)	49	12	37
	41-42	0.625 (95% CI: 0.335–0.866)	0.471 (95% CI: 0.189–0.757)	38	4	34
	<35	0.381 (95% CI: 0.000–1.000)	0.476 (95% CI: 0.056–1.000)	10	7	3
	>42	0.571 (95% CI: 0.376–0.800)	0.833 (95% CI: 0.725–0.929)	22	1	21
	Overall	0.802 (95% CI: 0.703–0.884)	0.784 (95% CI: 0.681–0.872)	133	30	103
internal_test	35-37	0.441 (95% CI: 0.203–0.689)	0.367 (95% CI: 0.167–0.573)	24	11	13
	38-40	0.497 (95% CI: 0.313–0.682)	0.389 (95% CI: 0.246–0.552)	44	17	27
	41-42	0.792 (95% CI: 0.513–1.000)	0.639 (95% CI: 0.282–0.824)	40	4	36
	<35	0.656 (95% CI: 0.286–1.000)	0.375 (95% CI: 0.083–0.720)	12	8	4
	>42	0.754 (95% CI: 0.300–1.000)	0.693 (95% CI: 0.238–0.952)	22	3	19
	Overall	0.738 (95% CI: 0.647–0.817)	0.716 (95% CI: 0.627–0.800)	142	43	99
external_test	35-37	0.619 (95% CI: 0.430–0.793)	0.576 (95% CI: 0.414–0.724)	44	30	14
	38-40	0.587 (95% CI: 0.384–0.777)	0.472 (95% CI: 0.294–0.663)	32	18	14
	41-42	0.522 (95% CI: 0.244–0.808)	0.522 (95% CI: 0.278–0.757)	19	9	10
	<35	0.000 (95% CI: 0.000–0.000)	0.075 (95% CI: 0.000–0.167)	21	20	1
	>42	0.667 (95% CI: 0.367–0.929)	0.607 (95% CI: 0.500–0.722)	17	3	14
	Overall	0.759 (95% CI: 0.675–0.838)	0.748 (95% CI: 0.663–0.829)	133	80	53

## Sheet: Supplementary Table S7
Supplementary Table S7. Clinical characteristics of the pregnancy dataset
data_split	n	age_mean	age_sd	pregnancy	ICSI	IVF
train	1952	36.1721	4.39177	829 (42.5%)	1337 (68.5%)	615 (31.5%)
validation	244	36.3402	4.55093	107 (43.9%)	167 (68.4%)	77 (31.6%)
internal test	245	36.502	4.51557	98 (40.0%)	162 (66.1%)	83 (33.9%)
external test	112	35.3393	4.51335	63 (56.2%)	65 (58.0%)	47 (42.0%)

## Sheet: Supplementary Table S8
Supplementary Table S8. Clinical characteristics of the PGT-A dataset
data_split	n	age_mean	age_sd	ICSI	IVF	Euploid	Mosaic	Aneuploid	Undetermined
train	1289	39.1538	3.66984	917 (71.5%)	365 (28.5%)	317 (24.6%)	190 (14.7%)	773 (60.0%)	9 (0.7%)
validation	161	39.236	3.65465	117 (73.6%)	42 (26.4%)	32 (19.9%)	23 (14.3%)	104 (64.6%)	2 (1.2%)
internal test	162	39.1429	3.7912	122 (75.3%)	40 (24.7%)	43 (26.5%)	19 (11.7%)	99 (61.1%)	1 (0.6%)
external test	158	37.4494	3.84666	155 (98.1%)	3 (1.9%)	80 (50.6%)	25 (15.8%)	53 (33.5%)	0 (0.0%)
